# Supplementary material for: Loss of Dnmt3a and Dnmt3b does not affect epidermal homeostasis but promotes squamous transformation through PPAR-γ
Source: eLife. 2017 Apr 20;6:e21697. doi: 10.7554/eLife.21697 (PMC5429093; doi:10.7554/eLife.21697)
Supplement: Figure 3—figure supplement 2—Source Data 1. — Number of apoptotic cells (expressed in percentage of TUNEL or CASPASE-3 positive cells/DAPI positive cells) in wild-type and Dnmt3a-cKO tumors. DOI: http://dx.doi.org/10.7554/eLife.21697.016 [file elife-21697-fig3-figsupp2-data1.xlsx]

## Sheet: Sheet1
PERCENTAGE OF APOPTOTIC CELLS in SCC or CARCINOMAS in SITU
				CASPASE-3 positive cells / DAPI positive cells
STAINING for CASPASE-3			Wild Type						Dnmt3a cKO
			0.262	0.378235	0.473125	0.363333	0.40125	0.245	0.155909	0.156818	0.053	0.152778	0.172105	0.121111
				TUNEL positive cells / DAPI positive cells
TUNEL STAINING
		WILD TYPE																	Dnmt3a cKO
		0.4875	0.27625	0.14	0.07	0.373529	0.107647	0.0613636	0.0261538	0.286923	0.515333	0.035	0.0388889						0.0630435	0.119048	0.135652	0.076	0.0675	0.0511111	0.131177	0.0195455	0.144445	0.0728	0.0225	0.273333	0.209524	0.0172727	0.0995	0.0926087	0.0366667
