# Supplementary material for: Loss of Dnmt3a and Dnmt3b does not affect epidermal homeostasis but promotes squamous transformation through PPAR-γ
Source: eLife. 2017 Apr 20;6:e21697. doi: 10.7554/eLife.21697 (PMC5429093; doi:10.7554/eLife.21697)
Supplement: Figure 3—figure supplement 4—Source Data 1. — Number of proliferative cells (expressed as the percentage of KI67+/all nuclei) in the untreated epidermis, DMBA-treated epidermis, and in the tumors, from wild-type and Dnmt3a-cKO mice. DOI: http://dx.doi.org/10.7554/eLife.21697.019 [file elife-21697-fig3-figsupp4-data1.xlsx]

## Sheet: Sheet1
Percentage of KI67 positive cells / All Nuclei
Data obtained with T-Marker Software
		Untreated Epidermis		Precancerous Epidermis		SCC or Carcinomas in Situ
		WT	Dnmt3a cKO	WT	Dnmt3a cKO	WT	Dnmt3a cKO
		0.41	0.3	0.62	0.83	0.52	0.32
		0.27	0.32	0.59	0.74	0.41	0.25
		0.28	0.22	0.5	0.66	0.42	0.25
		0.3	0.39	0.43	0.63	0.78	0.74
						0.71	0.58
						0.72	0.23
						0.79	0.66
						0.67	0.71
						0.65	0.7
							0.81
							0.82
							0.79
							0.84
							0.75
