# Supplementary material for: Loss of Dnmt3a and Dnmt3b does not affect epidermal homeostasis but promotes squamous transformation through PPAR-γ
Source: eLife. 2017 Apr 20;6:e21697. doi: 10.7554/eLife.21697 (PMC5429093; doi:10.7554/eLife.21697)
Supplement: Figure 7—source data 1. — Data showing the number of tumors counted on the backskin of the wild-type and Dnmt3a-cKO mice after 120 days of DMBA/TPA plus vehicle or plus GW9662 (PPAR-G inhibitor). DOI: http://dx.doi.org/10.7554/eLife.21697.027 [file elife-21697-fig7-data1.xlsx]

## Sheet: Sheet1
Inhibitor PPARG experiment : Figure 7
	Number of tumors por mouse after 120 days from first DMBA treatment
WT Vehicle										Dnmt3a-cKO vehicle										WT + GW9662										KO + GW9662
1	1	0								5	3	3								0	0	0	0	2						1	1	0	1	0	1	3
